# Supplementary material for: CD4+CD25hiFOXP3+ Cells in Cord Blood of Neonates Born from Filaria Infected Mother Are Negatively Associated with CD4+Tbet+ and CD4+RORγt+ T Cells
Source: PLoS One. 2014 Dec 22;9(12):e114630. doi: 10.1371/journal.pone.0114630 (PMC4273973; doi:10.1371/journal.pone.0114630)
Supplement: S1 Dataset — Filiaria Neonate. (TXT) [file pone.0114630.s001.txt]

Serialno_A1	IDMother	IDChild	age_mother	address	fougamou_outside	bmi	IPTpGroup	Preventive_treatment	Comment	Gestationalage	sex_child	birth_weight	Erythrocyte	Leukocyte	Hematocrit	Hemoglobin	Platelet	lymphocyte	Eosinophils	Basophiles	Monocytes	Neutrophils	No.PrevGestations	Mfinfectionstatus_mother	Mfload_mother	MF_species_mother	No_of_diff_inf_MfM	number_malaria_episodes_pregnancy	episode_malaria_pregnancy	malaria_mother_inclusion	malaria_status_final	Malariacount_mother_inclusion	malaria_status_final	Mfinfectionstatus_mother	CD4posCells	Treg	Treg_heliospos	Tbet	RORgT	TotalCellCount
3	2428	7375	20	Mandilou	outside	20.22605592	MFQ	MFQ		33	male	2210	4.8	6.1	33.6	10.3	415	2.89	1.46	0.04	0.28	1.43	2	negative			2	0	no	0	negative	NA	negative	negative	53	4.19	3.77	0.1	0.05	128000
5	2408	7377	25	Fougamou (Bassaly)	fougamou	26.01477774	SP	SP		41	male	3610	4.8	4.7	40.7	13.6	207	2.31	0.46	0.02	0.3	1.61	2	negative			2	0	no	0	negative	NA	negative	negative	55.7	1.94	1.74	0.06	0.24	110000
7	2349	7373	20	Yombi	outside	24.02147503	MFQ	MFQ	2nd dose = SP	31.1	female	2750	4.8	6.4	38	11.9	244	2.41	1.16	0.04	0.29	2.5	1	positive	4	Mansonella perstans	1	0	no	0	negative	NA	negative	positive	71.8	2.66	2.46	0.05	0.07	95054
8	2426	7380	25	Mandilou	outside	28.64928825	MFQ	MFQ		41.1	male	3090	4.7	7.1	35.6	11.8	245	2.94	0.87	0.04	0.32	2.93	2	positive	3		1	0	no	0	negative	NA	negative	positive	55.2	2.47	2.22	0.09	0.14	81085
9	2445	7381	34	Fougamou (Belleville)	fougamou	25.54283165	MQS	MFQ	No 2nd split dose	39	male	3470	2.3	6.4	31.8	10.2	203	1.93	2.23	0.03	0.19	2.02	5	positive	2	Mansonella perstans	1	0	no	0	negative	NA	negative	positive	55.7	2.61	2.29	0.12	0.19	64421
11	2436	7378	22	Fougamou (Belleville)	fougamou	25.771136	MFQ	MFQ		30	female	2670	4.7	6.1	37.9	11.7	266	2.35	1.92	0.04	0.36	1.44	2	negative			2	0	no	0	negative	NA	negative	negative	54.5	2.12	1.88	0.08	0.09	64159
12	2443	7384	31	Fougamou (Belleville)	fougamou	20.88277171	MQS	MFQ		37.6	male	2500	3.4	6.3	27.4	9.1	362	2.2	0.09	0.02	0.28	3.7	8	negative			1	1	yes	0	positive	NA	positive	negative	35.6	2.45	2.26	0.23	0.18	145000
18	2424	7417	19	Fougamou (Keridiambou)	fougamou	16.97978597	SP	SP		41	male	2430	3.9	11.9	37.9	12.6	89	1.43	0.49	0.06	0.58	9.34	1	positive			1	0	no	0	negative	NA	negative	positive	36.5	2.98	2.66	0.17	0.08	146000
20	2475	7424	23	Moudouma	outside	22.74583596	MQS	MFQ		41.3	male	2720	6	9.8	52.8	17	75	1.28	0.65	0.08	0.58	7.21	2	positive	1	Mansonella perstans	1	0	no	0	negative	NA	negative	positive	34.4	3.25	2.7	0.15	0.2	218000
22	2389	7393	40	Yombi	outside	25.91328404	SP	SP		40.7	female	3440	3.9	6	33.3	10.8	86	1.85	0.13	0.02	0.35	3.65	8	negative			2	0	no	0	negative	NA	negative	negative	45.3	1.09	0.82	0.08	0.16	206000
23	2487	7412	18	Yombi	outside	24.38652644	MFQ	MFQ		38	male	2970	4.2	9.6	34.4	11.4	192	3.14	1.34	0.05	0.55	4.52	1	negative			2	0	no	0	negative	NA	negative	negative	51.1	2.2	2.09	0.22	0.05	161000
25	2466	7422	22	Moudouma	outside	24.94076568	MQS	MFQ		40	female	3130	4.9	7.1	38.1	12.2	251	3.93	0.21	0.04	0.3	2.62	1	negative			2	0	no	0	negative	NA	negative	negative	22.1	2.43	2.08	0.15	0.3	120000
27	2462	7426	22	Igono	outside	22.35958076	MFQ	MFQ		38.4	male	2630	4.3	11.7	39.7	12.8	246	2.7	0.13	0.07	0.68	8.12	1	positive	2	Loa Loa	1	0	no	0	negative		negative	positive	32.9	2.14	1.91	0.41	0.28	185000
28	2440	7429	27	Fougamou (Belleville)	fougamou	21.3396081	SP	SP		41	male	3090	4	5.6	36.1	11.9	116	2.1	0.4	0.03	0.23	2.84	5	positive	18	Loa Loa	1	0	no	0	negative	NA	negative	positive	41.6	2.95	2.62	0.23	0.12	198000
29	2465	7431	29	Fougamou (Keridiambou)	fougamou	24.98958767	MQS	MFQ		40.3	male	2380	4.8	10.5	44	14.4	155	1.3	0.79	0.04	0.47	7.9	4	positive	1	Loa Loa	1	0	no	0	negative		negative	positive	53.8	1.17	1.04	0.32	0.08	245000
30	2455	7432	33	Matadi 7	outside	23.12909617	MFQ	MFQ		36.4	male	3580	3.7	8.9	34.5	11.3	102	1.76	0.65	0.04	0.5	5.95	5	positive	32	Mansonella perstans	1	0	no	0	negative		negative	positive	50.6	1.24	1.1	0.54	0.4	185000
1	2362	7366	19	Yombi	outside	17.94192841	MFQ	MFQ		40.6	male	2870	5	7.5	35.6	11	232	3.37	0.9	0.04	0.35	2.83	1	negative			1	2	yes	1	positive	4300	positive	negative	39.9	1.95	1.68	0.13	0.25	66187
2	2454	7374	17	Fougamou (Keridiambou)	fougamou	21.76624384	SP	SP		36	female	2850	3.9	7.9	32.7	10.8	347	4.76	0.24	0.06	0.4	2.44	0	negative			1	1	yes	1	positive	917	positive	negative	42	2.18	2.08	0.14	0.25	54693
4	2384	7376	19	Mourimatsiegi	outside	20.36599764	SP	SP		38.3	female	2470	4.5	7.2	37.4	12	199	3.23	2.15	0.07	0.34	1.42	2	negative			1	1	yes	1	positive	875	positive	negative	48.2	2.07	1.69	0.1	0.16	170000
6	2383	7370	32	Mourimatsiegi	outside	26.2011903	SP	SP		38.7	male	2740	4.6	5.8	37.5	12	282	2.34	0.82	0.03	0.3	2.3	10	positive	30	Loa Loa	0	1	yes	1	positive	625	positive	positive	48.2	2.77	2.53	0.19	0.06	112000
10	3118	7382	19	Fougamou (Keridiambou)	fougamou	20.7665836	MFQ	MFQ		28	female	2320	4	6.4	35.8	11.6	259	2.46	1.11	0.03	0.19	2.62	2	positive	6	Mansonella perstans	0	1	yes	1	positive	425	positive	positive	52.1	5.03	4.52	0.04	0.03	110000
13	2442	7385	25	Fougamou (TP Subdivision)	fougamou	20.40792876	MFQ	MFQ		32	male	3080	4.4	9.5	26.6	7.9	374	3.1	1.01	0.04	0.36	5	0	negative			1	1	yes	1	positive	9310	positive	negative	62.7	2.73	2.31	0.07	0.08	145000
14	2423	7386	40	Mamiengue	outside	24.45408584	MQS	MFQ		38	male	2650	4	7.1	33.6	10.8	353	2.81	0.13	0.06	0.27	3.83	6	negative			1	1	yes	1	positive	5586	positive	negative	48.4	2.6	2.27	0.27	0.35	162000
15	2410	7387	28	Igono	outside	19.35680537	MFQ	MFQ		37.6	female	3330	3.7	4.4	34.9	11.5	134	1.45	0.38	0.03	0.29	2.24	3	negative			1	1	yes	1	positive	28750	positive	negative	38	3.42	2.66	0.17	0.21	132000
16	2422	7391	21	Nzemba	outside	20.12252018	MQS	MFQ	2nd dose = SP	37.3	male	3140	6	10.5	40.7	12.3	184	1.87	1.07	0.05	0.63	6.88	2	positive	1	Mansonella perstans	0	1	yes	1	positive	1475	positive	positive	56.5	3.09	2.85	0.06	0.1	164000
17	2432	7415	22	Yombi	outside	23.24459454	SP	SP		38.3	male	3040	3.8	7.8	33	10.9	161	2.9	0.71	0.05	0.62	3.52	2	positive	3	Mansonella perstans	0	1	yes	1	positive	812	positive	positive	44.4	4.06	3.47	0.08	0.1	215000
19	2471	7423	23	Oyenano	outside	25.71166208	MQS	MFQ		39.1	male	3910	4.7	10.6	39.3	12.9	152	3.7	0.84	0.06	0.48	5.52	2	positive	1	Mansonella perstans	0	1	yes	1	positive	108	positive	positive	34	4.57	4.16	0.15	0.03	147000
21	2441	7392	21	Fougamou (Keridiambou)	fougamou	20.16662188	MQS	MFQ		37.1	male	2470	4.6	15.3	40.8	13.3	224	1.64	0.17	0.11	1.44	11.95	0	negative			2	0	no	1	positive	0	positive	negative	33.9	2.01	1.85	0.28	0.16	195000
24	2420	7413	17	Fougamou (Nyangoussagome)	fougamou	18.73767258	MQS	MFQ		38.7	female	2400	3.7	14.2	30.3	9.8	126	4.69	0.16	0.13	1.48	7.75	0	negative			1	2	yes	1	positive	494	positive	negative	27.6	1.68	1.51	0.23	0.26	128000
26	2483	7425	33	Matadi 7	outside	31.57756239	SP	SP		37.6	male	2970	4	14.4	31.5	10.2	78	4.02		0.09	0.59		5	positive	2	Mansonella perstans	1	0	no	1	positive	0	positive	positive	47.9	0.92	0.75	0.85	0.12	195000
